# Supplementary material for: PSA Depletion Induces the Differentiation of Immature Neurons in the Piriform Cortex of Adult Mice
Source: Int J Mol Sci. 2021 May 27;22(11):5733. doi: 10.3390/ijms22115733 (PMC8198564; doi:10.3390/ijms22115733)
Supplement: Supplementary file 1 [file ijms-22-05733-s001.zip]

Archive with 7 entries (6 files):
- Supplementary Figure 1.pdf
- Supplementary Figure 2.pdf
- Supplementary Figure 3.pdf
- __MACOSX/
- __MACOSX/._Supplementary Figure 1.TIFF
- __MACOSX/._Supplementary Figure 2.TIFF
- __MACOSX/._Supplementary Figure 3.TIFF
